# Supplementary material for: EBV and 1q Gains Affect Gene and miRNA Expression in Burkitt Lymphoma
Source: Viruses. 2023 Aug 25;15(9):1808. doi: 10.3390/v15091808 (PMC10537407; doi:10.3390/v15091808)
Supplement: Supplementary file 1 [file viruses-15-01808-s001.zip]

Archive with 1 entries (1 files):
- viruses-2539385-supplementary.pdf
